# Supplementary material for: Beneficial Insects Deliver Plant Growth-Promoting Bacterial Endophytes between Tomato Plants
Source: Microorganisms. 2021 Jun 14;9(6):1294. doi: 10.3390/microorganisms9061294 (PMC8231829; doi:10.3390/microorganisms9061294)
Supplement: Supplementary file 1 [file microorganisms-09-01294-s001.zip]

Archive with 1 entries (1 files):
- microorganisms-1248722-supplementary.pdf
